# Supplementary material for: Temporal Patterns of Alcohol- and Drug-Related Overdoses During the COVID-19 Pandemic: A National EMS-Based Study by Age and Gender in Israel
Source: Int J Environ Res Public Health. 2026 May 7;23(5):619. doi: 10.3390/ijerph23050619 (PMC13207172; doi:10.3390/ijerph23050619)
Supplement: Supplementary file 1 [file ijerph-23-00619-s001.zip]

Archive with 1 entries (1 files):
- ijerph-4199798-supplementary.pdf
